# Supplementary material for: Transition of a microRNA from Repressing to Activating Translation Depending on the Extent of Base Pairing with the Target
Source: PLoS One. 2013 Feb 6;8(2):e55672. doi: 10.1371/journal.pone.0055672 (PMC3565978; doi:10.1371/journal.pone.0055672)
Supplement: Table S1 — List of miRanda identified putative miR3 target sites in Giardia . (XLSX) [file pone.0055672.s005.xlsx]

## Sheet: Supp Table 1
	Table S1. List of miRanda identified miR3 target sites.
			Location of target site
	miRanda score	ΔG (kcal/mole)	Start	Stop	Gene ID	Encoded protein
	178	-33.52	38	63	GL50803_96670	Potassium-transporting ATPase alpha chain 1
	177	-31.62	47	73	GL50803_7439	Ser/Thr phosphatase 2A, 65kDa reg sub A
	171	-25.94	37	63	GL50803_118549	Hypothetical protein
	164	-28.51	8	37	GL50803_11497	Hypothetical protein
	164	-26.69	100	127	GL50803_101906	SKD1 protein
	163	-27.51	78	102	GL50803_91324	Hypothetical protein
	162	-21.58	26	51	GL50803_93550	Hypothetical protein
	161	-23.08	75	102	GL50803_10885	4-alpha-glucanotransferase, amylo-alpha-1,6-glucosidase
	160	-21.59	100	127	GL50803_137740	VSP
	159	-20.97	78	103	GL50803_16407	Protein 21.1
	157	-20.19	77	97	GL50803_5448	Hypothetical protein
	156	-28.26	73	99	GL50803_32738	Hypothetical protein
	155	-20.15	93	123	GL50803_10613	Dynein-like protein
	155	-23.39	99	123	GL50803_16502	Hypothetical protein
	154	-21.95	111	143	GL50803_7715	High cysteine membrane protein Group 1
	154	-24.11	94	120	GL50803_15289	Hypothetical protein
	154	-20.5	81	109	GL50803_39547	Hypothetical protein
	154	-22.44	10	35	GL50803_40496	Dynein heavy chain
	152	-20.48	106	137	GL50803_42196	Coiled-coil protein
	151	-20.34	98	124	GL50803_12150	Alanine aminotransferase, putative
	151	-20.75	37	75	GL50803_10330	Tenascin precursor
	147	-21.86	71	95	GL50803_3861	Alcohol dehydrogenase 3 lateral transfer candidate
	147	-25.43	105	140	GL50803_6138	Hypothetical protein
	147	-24.52	90	117	GL50803_6529	Hypothetical protein
	147	-30.59	110	136	GL50803_16668	Hypothetical protein
	145	-23.89	5	37	GL50803_11771	Hypothetical protein
	145	-30.82	91	119	GL50803_9722	Protein 21.1
	145	-23.43	19	48	GL50803_15085	Hypothetical protein
	144	-22.97	68	91	GL50803_15404	Hypothetical protein
	143	-20.13	107	131	GL50803_16686	Hypothetical protein
	143	-22.53	126	151	GL50803_27059	Proteasome subunit beta type 7 precursor
	143	-20.59	16	39	GL50803_27308	Dynein light chain
	143	-21.47	119	148	GL50803_116179	Hypothetical protein
	142	-21.85	54	78	GL50803_14963	Hypothetical protein
	142	-26.81	35	58	GL50803_22629	Hypothetical protein
	141	-26.47	84	111	GL50803_14983	Cathepsin L precursor
	141	-23.47	43	74	GL50803_15112	Dual specificity phosphatase, catalytic
	140	-21.65	12	44	GL50803_6584	Hypothetical protein
	140	-21.66	110	137	GL50803_17192	Protein transport protein Sec7
	140	-20.32	110	137	GL50803_17255	Hypothetical protein
	140	-26.37	87	118	GL50803_16034	Kinase, CAMK CAMKL
	140	-23.25	51	78	GL50803_35595	Hypothetical protein
	140	-20.73	106	138	GL50803_88556	Hypothetical protein
	139	-27.9	29	58	GL50803_9117	CAMP-dependent protein kinase regulatory chain
	139	-20.84	44	76	GL50803_16411	Hypothetical protein
	138	-21.91	4	26	GL50803_9922	Exonuclease 1
	138	-22.94	106	132	GL50803_104925	Hypothetical protein
	137	-27.4	108	141	GL50803_2876	UBC2, putative
	137	-25.93	23	56	GL50803_31302	Hypothetical protein
	137	-31.8	84	115	GL50803_38910	VSP
	136	-22.01	3	29	GL50803_1300	Hypothetical protein
	136	-23.96	119	145	GL50803_4329	Ser/Thr protein kinase
	136	-20.97	129	151	GL50803_8460	Hypothetical protein
	136	-22.59	68	106	GL50803_16172	Actin related protein
	135	-23.95	103	128	GL50803_7652	Translation initiation factor
	135	-22.89	57	95	GL50803_11231	Hypothetical protein
	135	-21.68	104	132	GL50803_11248	Hypothetical protein
	135	-22.35	3	29	GL50803_31439	Hypothetical protein
	135	-22.19	90	116	GL50803_t0041	tRNA-Val
	134	-27.04	115	139	GL50803_9665	Kinase, NEK
	134	-20.93	37	63	GL50803_14256	Histone H2A
	134	-20.07	119	142	GL50803_15535	Deoxyhypusine synthase, putative
	134	-24.87	31	64	GL50803_31118	Hypothetical protein
	134	-26.73	120	146	GL50803_103058	Methyltransferase, putative
	133	-27.16	29	62	GL50803_5062	Hypothetical protein
	133	-20.74	1	23	GL50803_8958	Hypothetical protein
	133	-27.66	41	65	GL50803_10623	Phosphoenolpyruvate carboxykinase
	133	-21.56	97	118	GL50803_22338	Hypothetical protein
	133	-26.8	4	32	GL50803_23876	Hypothetical protein
	133	-20.1	73	96	GL50803_35332	Hypothetical protein
	133	-24.73	46	76	GL50803_93369	Hypothetical protein
	132	-21.84	6	32	GL50803_3422	Hypothetical protein
	132	-22.33	56	83	GL50803_6835	Brix domain containing protein
	132	-24.37	98	125	GL50803_10125	Hypothetical protein
	132	-27.2	7	35	GL50803_15297	Ribokinase
	132	-23.31	11	41	GL50803_119037	Hypothetical protein
	131	-20.86	34	63	GL50803_2352	Hypothetical protein
	131	-20.1	46	73	GL50803_9354	Kinase, NEK
	131	-22.72	79	116	GL50803_10829	Glucosamine-6-phosphate deaminase
	131	-20.67	47	73	GL50803_16601	Hypothetical protein
	131	-23.04	41	75	GL50803_119638	Hypothetical protein
	131	-23.04	41	75	GL50803_119639	Hypothetical protein
	131	-20.06	26	51	GL50803_135947	Hypothetical protein
	131	-20.06	26	51	GL50803_135948	Hypothetical protein
	130	-26.63	69	94	GL50803_5517	Ribosomal protein L37a
	130	-20.87	34	59	GL50803_11956	Hypothetical protein
	130	-20.75	59	88	GL50803_21371	Hypothetical protein
	130	-20.75	59	88	GL50803_21371	Hypothetical protein
	130	-21.07	109	137	GL50803_30764	Hypothetical protein
	130	-21.05	67	94	GL50803_33898	Hypothetical protein
	129	-23.12	50	81	GL50803_8157	RNA polymerase II subunit Rpb5b
	129	-23.1	87	113	GL50803_14238	Protein 21.1
	128	-21.61	50	84	GL50803_4155	Hypothetical protein
	128	-21.17	107	139	GL50803_9824	Proteasome subunit beta type 9 precursor
	128	-23.39	34	61	GL50803_17246	Hypothetical protein
	128	-20.32	37	72	GL50803_17411	TCP-1 chaperonin subunit gamma
	128	-20.8	92	120	GL50803_15260	Ribosomal protein S15
	128	-23	83	112	GL50803_39305	Hypothetical protein
	127	-28.19	9	37	GL50803_3287	Acetyl-CoA acetyltransferase
	127	-21.67	34	69	GL50803_5513	Hypothetical protein
	127	-22.61	88	118	GL50803_11925	Hypothetical protein
	127	-20.9	51	72	GL50803_17069	Kinase, NEK
	127	-21.51	12	36	GL50803_95569	Hypothetical protein
	127	-26.02	86	121	GL50803_114777	Hypothetical protein
	126	-22.6	66	96	GL50803_6519	Hypothetical protein
	126	-20.78	86	114	GL50803_17106	26S protease regulatory subunit 8
	126	-20.37	45	72	GL50803_15324	Nucleotide-binding protein 1
	125	-30.87	36	63	GL50803_4587	Hypothetical protein
	125	-21.87	74	105	GL50803_11359	Ribosomal protein S4
	125	-20.34	51	84	GL50803_17538	Phosphoprotein phosphatase 2A regulatory subunit
	125	-20.33	45	79	GL50803_221690	Small nuclear ribonucleoprotein Sm D3, putative
	124	-20.08	109	139	GL50803_11752	Hypothetical protein
	123	-21.05	107	134	GL50803_2340	Hypothetical protein
	123	-20.62	49	79	GL50803_16200	Developmentally regulated GTP-binding protein 1
	123	-20.3	107	136	GL50803_38519	Hypothetical protein
	123	-22.29	1	27	GL50803_35595	Hypothetical protein
	122	-29.55	1	28	GL50803_15054	Kelch repeat-containing protein
	122	-24.14	114	136	GL50803_96460	Alanyl-tRNA synthetase
	121	-20.45	113	142	GL50803_6120	Hypothetical protein
	121	-20.06	80	110	GL50803_16592	ABC transporter family protein
	121	-21.27	103	134	GL50803_16623	Hypothetical protein
	121	-21.45	77	112	GL50803_14362	Hypothetical protein
	121	-20.45	113	142	GL50803_14494	Hypothetical protein
	121	-23.85	32	64	GL50803_14654	Hypothetical protein
	121	-26.15	36	66	GL50803_16067	Hypothetical protein
	120	-24.2	13	37	GL50803_11487	Hypothetical protein
	120	-20.51	23	51	GL50803_9894	Protein phosphatase 2A regulatory subunit, putative
