# Supplementary material for: Transition of a microRNA from Repressing to Activating Translation Depending on the Extent of Base Pairing with the Target
Source: PLoS One. 2013 Feb 6;8(2):e55672. doi: 10.1371/journal.pone.0055672 (PMC3565978; doi:10.1371/journal.pone.0055672)
Supplement: Table S2 — List of PCR primers. (XLSX) [file pone.0055672.s006.xlsx]

## Sheet: Supp Table 2
	Table S2. List of PCR primers.
	Name	Clone	Primer sequence (5' - 3')
	T7 promoter Rluc		CAC GGC CGG CTT AAT ACG ACT CAC TAT AGG AGC ATG ACT TCG AAA GTT TAT G
	miR3 comp 2TS R-2	RL-FC	ATC CCG CGG GCA GAC AAC GCA TCA CCG CTC TGA CC GGG CCC GCA GAC AAC GCA TCA CCG CTC TGA CC CCC TAG GGG CAA TCG AA
	miR3 comp add polyA R		TTT TTT TTT TTT TTT TTT TTT TTT TTT TTT TTT TTT TTT TCT AGA ATC GAA TTC CCG CGG
	miR3 ATPase 2TS R	RL-PTA-TS	GAA TCG AAT TCC CGC GGC CAG ACA ACG CAT TAC CAA GAC CAG TGG GCC CCC AGA CAA CGC ATT ACC AAG ACC AGT CCC TAG GGG CAA TCG
	miR3 PP2A 2TS R	RL-P2A-TS	GAA TCG AAT TCC CGC GGG CAG ACA ACG GGC ATC CAG CTC CTA CTG GGC CCG CAG ACA ACG GGC ATC CAG CTC CTA CTC CCT AGG GGC AAT CG
	miR3 H2A 2TS R	RL-H2A-TS	GAA TCG AAT TCC CGC GGA CAG ACA GAC ACT CAA CGA TCC TGC GAG GGC CCA CAG ACA GAC ACT CAA CGA TCC TGC GAC CCT AGG GGC AAT CG
	miR3 comp m26 R	RL-FC-1	GAA TCG AAT TCC CGC GGG CAG ACA ACG CAT CAC CGC TCT GAC GGG GCC CGC AGA CAA CGC ATC ACC GCT CTG ACG CCC TAG GGG CAA TCG
	miR3 comp m25-26 R	RL-FC-2	GAA TCG AAT TCC CGC GGG CAG ACA ACG CAT CAC CGC TCT GAG GGG GCC CGC AGA CAA CGC ATC ACC GCT CTG AGG CCC TAG GGG CAA TCG
	miR3 comp m23-26 R	RL-FC-4	GAA TCG AAT TCC CGC GGG CAG ACA ACG CAT CAC CGC TCT CTG GGG GCC CGC AGA CAA CGC ATC ACC GCT CTC TGG CCC TAG GGG CAA TCG
	miR3 comp m21-26 R	RL-FC-6	GAA TCG AAT TCC CGC GGG CAG ACA ACG CAT CAC CGC TGA CTG GGG GCC CGC AGA CAA CGC ATC ACC GCT GAC TGG CCC TAG GGG CAA TCG
	miR3 comp m19-26 R	RL-FC-8	GAA TCG AAT TCC CGC GGG CAG ACA ACG CAT CAC CGG AGA CTG GGG GCC CGC AGA CAA CGC ATC ACC GGA GAC TGG CCC TAG GGG CAA TCG
	miR3 comp m17-26 R	RL-FC-10	GAA TCG AAT TCC CGC GGG CAG ACA ACG CAT CAC GCG AGA CTG GGG GCC CGC AGA CAA CGC ATC ACG CGA GAC TGG CCC TAG GGG CAA TCG
	miR3 comp m15-26 R	RL-FC-12	GAA TCG AAT TCC CGC GGG CAG ACA ACG CAT CTG GCG AGA CTG GGG GCC CGC AGA CAA CGC ATC TGG CGA GAC TGG CCC TAG GGG CAA TCG
	miR3 comp m13-26 R	RL-FC-14	GAA TCG AAT TCC CGC GGG CAG ACA ACG CAA GTG GCG AGA CTG GGG GCC CGC AGA CAA CGC AAG TGG CGA GAC TGG CCC TAG GGG CAA TCG
	miR3 comp m11-26 R	RL-FC-16	GAA TCG AAT TCC CGC GGG CAG ACA ACG GTA GTG GCG AGA CTG GGG GCC CGC AGA CAA CGG TAG TGG CGA GAC TGG CCC TAG GGG CAA TCG
	miR3 comp m9-26 R	RL-FC-18	GAA TCG AAT TCC CGC GGG CAG ACA AGC GTA GTG GCG AGA CTG GGG GCC CGC AGA CAA GCG TAG TGG CGA GAC TGG CCC TAG GGG CAA TCG
	miR3 HA-H2A F		ATG AAA GCC TCC ATG GCT TAT CCT TAT GAT GTT CCT GAT TAT GCT TAT CCT TAT GAT GTT CCT GAT TAT GCT ATG AGC ACC AAG CCC GTC
	miR3 HA-H2A TS R	HA-H2A-TS	GAA TTC GGA TCC CCC GGG CTT TTT ACT AAT TAG ACA TCA TAA GTT CAC AGA CAC
	miR3 HA-H2A noTS R	HA-H2A	GAA TTC GGA TCC CCC GGG CTT AAT TAC TTT ACT TTC AAA GAA GAT CCT GCG ACC G
	miR3 HA-H2A miR3cTS R	HA-H2A-FC	GAA TTC GGA TCC CCC GGG CTT AAT TAC TTT ACT TCG AGA CAA CGC ATC ACC GCT CTG ACC GAA GAT CCT GCG ACC GAT GGG
